# Supplementary material for: Development and multicenter validation of a predictive model for malignant pleural effusion recurrence
Source: iScience. 2026 Feb 17;29(3):115040. doi: 10.1016/j.isci.2026.115040 (PMC12989844; doi:10.1016/j.isci.2026.115040)
Supplement: Table S1. Baseline features of the training cohort [file mmc2.xlsx]

## Sheet: Sheet1
Table S1. Baseline features of the training cohort.
Features	Level	Training cohort (%)
		(n=221)
Status (%)	No recurrence of MPE within 3 months	103 (46.6)
	Recurrence of MPE within 3 months	118 (53.4)
Gender (%)	Man	121 (54.8)
	Woman	100 (45.2)
Age (%)	<60	71 (32.1)
	>=60	150 (67.9)
Smoking (%)	No	126 (57.0)
	Yes	95 (43.0)
Drinking (%)	No	154 (69.7)
	Yes	67 (30.3)
Pathological subtype of lung cancer (%)	AdeNocarciNoma	176 (79.6)
	Squamous cell carciNoma	26 (11.8)
	Small cell lung cancer	19 (8.6)
Qualitative assessment of mucoprotein in pleural fluid (%)	Negative	10 (4.5)
	Positive	211 (95.5)
Clarity of pleural effusion (%)	Clear	12 (5.4)
	Slightly Turbid	95 (43.0)
	Turbid	114 (51.6)
Pleural effusion coagulation status (%)	No coagulation	207 (93.7)
	Coagulation	14 (6.3)
Location of pleural effusion (%)	Left side	78 (35.3)
	Right side	114 (51.6)
	Both sides	29 (13.1)
Treatment regimen (%)	Untreated	89 (40.3)
	Chemotherapy	41 (18.6)
	Chemotherapy + Immunotherapy	20 (9.0)
	Targeted therapy	71 (32.1)
Family history of tumors (%)	No	215 (97.3)
	Yes	6 (2.7)
Previous tumor history (%)	No	201 (91.0)
	Yes	20 (9.0)
Pericardial effusion (%)	No	172 (77.8)
	Yes	49 (22.2)
Primary tumor site (%)	left	83 (37.6)
	right	138 (62.4)
Cerebral infarction (%)	No	191 (86.4)
	Yes	30 (13.6)
Hypertension (%)	No	183 (82.8)
	Yes	38 (17.2)
Diabetes (%)	No	199 (90.0)
	Yes	22 (10.0)
Respiratory tract infection (%)	No	95 (43.0)
	Yes	126 (57.0)
Venous thrombosis (%)	No	194 (87.8)
	Yes	27 (12.2)
Hypoxemia (%)	No	190 (86.0)
	Yes	31 (14.0)
Cardiovascular disease (%)	No	210 (95.0)
	Yes	11 (5.0)
Electrolyte imbalance (%)	No	144 (65.2)
	Yes	77 (34.8)
Respiratory failure (%)	No	197 (89.1)
	Yes	24 (10.9)
Acid base imbalance (%)	No	207 (93.7)
	Yes	14 (6.3)
Pulmonary disease (%)	No	163 (73.8)
	Yes	58 (26.2)
Bone metastasis (%)	No	159 (71.9)
	Yes	62 (28.1)
Brain metastasis (%)	No	204 (92.3)
	Yes	17 (7.7)
Adrenal metastasis (%)	No	216 (97.7)
	Yes	5 (2.3)
Liver metastasis (%)	No	205 (92.8)
	Yes	16 (7.2)
Intrapulmonary metastases (%)	No	149 (67.4)
	Yes	72 (32.6)
High sensitivity C reactive protein in pleural fluid (mg/L) (mean (SD))		12.22 (16.84)
Total protein in pleural fluid (g/L) (mean (SD))		44.24 (9.23)
Adenosine deaminase in pleural fluid (U/L) (mean (SD))		11.83 (8.77)
Glucose in pleural fluid (mmol/L) (mean (SD))		8.04 (26.05)
Lactate dehydrogenase levels in pleural fluid (U/L) (mean (SD))		632.49 (755.60)
Nucleated cell count in pleural fluid (mean (10E6/L) (SD))		2574.69 (5888.30)
Percentage of multinucleated cells in pleural fluid (mean (SD))		30.45 (64.19)
Percentage of mononuclear cells in pleural fluid (mean (SD))		73.14 (22.20)
Aspartate aminotransferase (U/L) (mean (SD))		25.19 (18.80)
Alanine aminotransferase (U/L) (mean (SD))		21.06 (22.23)
Albumin in pleural fluid (g/L) (mean (SD))		36.93 (4.53)
Serum creatinine level (umol/L) (mean (SD))		63.91 (23.05)
Neutrophil count in blood (10E9/L) (mean (SD))		5.90 (3.30)
White blood cells (10E9/L) (mean (SD))		7.89 (3.45)
Red blood cells (10E12/L) (mean (SD))		4.28 (0.60)
Hemoglobin level (g/L) (mean (SD))		125.20 (19.46)
Platelets (10E9/L) (mean (SD))		239.59 (91.52)
Total volume of pleural effusion (cm) (mean (SD))		10.99 (4.82)
Lung cancer diameter (mean (cm) (SD))		4.86 (2.27)
